# Supplementary material for: Physiological Properties and Genome Structure of the Hyperthermophilic Filamentous Phage φOH3 Which Infects Thermus thermophilus HB8
Source: Front Microbiol. 2016 Feb 23;7:50. doi: 10.3389/fmicb.2016.00050 (PMC4763002; doi:10.3389/fmicb.2016.00050)
Supplement: Supplementary file 2 [file DataSheet2.xlsx]

## Sheet: Sheet1
	Supplemental Table 2. Phage protein identification identified by ESI-MS/MS.
	* Protein search in predicted expressed protein databalse of OH3
	Band No.	gi number	protein description	prot_score	protein MW	Unique peptides matched	peptide charge	miss cleavage	peptide score	pep_seq	modification
	Band 1		OH3ORF4	291	56881	9
							2	0	29.86	FAEVQNILK
							2	0	41.12	QAVTTYLDR
							2	0	39	LNPLAEAWR
							2	0	33.42	FPFGIIAAIR
							2	0	72.66	SAVQDMVVAEVIR
							2	0	39.63	WYFWSNPYVEVGR
							3	1	21.52	LPEWDKLNPLAEAWR
							3	1	23.61	SPTSPWVDTDGDGYSDEEEIRK
							3	0	24.66	GTNPNDPASYPDTPPEQQPEENPDEPQWPGGPPSGR
	No other maches found

## Sheet: Sheet2
Band No.	gi number	protein description	prot_score	protein MW	prot_matches	peptide charge	miss cleavage	peptide score	pep_seq	modification
1	gi|499548193	hypothetical protein [Thermus thermophilus]	353	100832	12
						2	0	54.52	SSVTASDLPISVR
						2	0	51.11	FLVSASEEGSGWSAR
						2	0	30.48	DGGDDDALETSDDVVR
						3	0	26.13	VSAISYEEHAALLYK
						2	0	28.23	VSAISYEEHAALLYK
						2	0	31.93	FSFQGIGESYSGQPVK
						2	0	28.49	ADLTYTTAGAYAISVNK
						3	1	42.51	QKQPTTDLLPITGFGYVR
						2	0	31.86	GCETQNVTELDFVMTDADGIAK
						2	0	38.49	GCETQNVTELDFVMTDADGIAK	Oxidation (M)
						3	0	47.25	VDLCDISPATCAAAINDTDGSGVYLQPK
						2	0	29.76	VDLCDISPATCAAAINDTDGSGVYLQPK
2	gi|85681833	protease IV [Pseudomonas aeruginosa]	192	48565	6
						2	0	14.16	NDYFSDFSGVYSQISR
						2	0	80.61	NDYFSDFSGVYSQISR
						2	0	50.62	NDYFSDFSGVYSQISR
						2	0	23.81	NDYFSDFSGVYSQISR	2 Deamidated (NQ)
						3	0	57.23	YSQGNVSAVGVTYDGHTALTR
						4	1	54.35	KYSQGNVSAVGVTYDGHTALTR
						2	0	44.92	GTFPGLLADVILR
						3	1	33.78	EAFDYALANGVVVVASAGNSYKDEVR
Band2
prot_hit_num	prot_acc	prot_desc	prot_score	prot_mass	prot_matches	pep_exp_z	pep_miss	pep_score	pep_seq	pep_var_mod
1	gi|499548193	hypothetical protein [Thermus thermophilus]	307	100832	11	2	0	29.04	SSVTASDLPISVR
1	gi|499548193	hypothetical protein [Thermus thermophilus]	307	100832	11	2	0	57.11	FLVSASEEGSGWSAR
1	gi|499548193	hypothetical protein [Thermus thermophilus]	307	100832	11	3	0	31.46	VFFYNITHLYLR
1	gi|499548193	hypothetical protein [Thermus thermophilus]	307	100832	11	2	0	39.52	DGGDDDALETSDDVVR
1	gi|499548193	hypothetical protein [Thermus thermophilus]	307	100832	11	3	0	30.02	VSAISYEEHAALLYK
1	gi|499548193	hypothetical protein [Thermus thermophilus]	307	100832	11	2	0	24.28	VSAISYEEHAALLYK
1	gi|499548193	hypothetical protein [Thermus thermophilus]	307	100832	11	2	0	50.42	FSFQGIGESYSGQPVK
1	gi|499548193	hypothetical protein [Thermus thermophilus]	307	100832	11	2	0	16.39	GCETQNVTELDFVMTDADGIAK	Deamidated (NQ)
1	gi|499548193	hypothetical protein [Thermus thermophilus]	307	100832	11	2	0	30.97	GCETQNVTELDFVMTDADGIAK	Oxidation (M)
1	gi|499548193	hypothetical protein [Thermus thermophilus]	307	100832	11	3	0	38.12	VDLCDISPATCAAAINDTDGSGVYLQPK
1	gi|499548193	hypothetical protein [Thermus thermophilus]	307	100832	11	2	0	18.84	VDLCDISPATCAAAINDTDGSGVYLQPK
2	gi|85681833	protease IV [Pseudomonas aeruginosa]	141	48565	4	2	0	80.65	NDYFSDFSGVYSQISR
2	gi|85681833	protease IV [Pseudomonas aeruginosa]	141	48565	4	2	0	35.6	NDYFSDFSGVYSQISR
2	gi|85681833	protease IV [Pseudomonas aeruginosa]	141	48565	4	2	0	68.07	NDYFSDFSGVYSQISR	Deamidated (NQ)
2	gi|85681833	protease IV [Pseudomonas aeruginosa]	141	48565	4	3	0	60.1	YSQGNVSAVGVTYDGHTALTR
3	gi|499487356	ABC transporter substrate-binding protein [Thermus thermophilus]	133	48146	4	2	0	49.95	LALYQQYWAAR
3	gi|499487356	ABC transporter substrate-binding protein [Thermus thermophilus]	133	48146	4	2	0	25.36	IAPQGVTSYAEEEAR
3	gi|499487356	ABC transporter substrate-binding protein [Thermus thermophilus]	133	48146	4	2	0	26.64	NWPYAYALGQAEGSPIR
3	gi|499487356	ABC transporter substrate-binding protein [Thermus thermophilus]	133	48146	4	3	0	32.53	YNQVSEAIWTEVHSVLTGR
4	gi|489139222	ABC transporter substrate-binding protein [Thermus aquaticus]	77	48058	2	2	0	49.95	LALYQQYWAAR
4	gi|489139222	ABC transporter substrate-binding protein [Thermus aquaticus]	77	48058	2	2	0	26.64	NWPYAYALGQAQGSPIR	Deamidated (NQ)
Band 3
prot_hit_num	prot_acc	prot_desc	prot_score	prot_mass	prot_matches	pep_exp_z	pep_miss	pep_score	pep_seq	pep_var_mod
1	gi|499548193	hypothetical protein [Thermus thermophilus]	310	100832	10	2	0	37.18	SSVTASDLPISVR
1	gi|499548193	hypothetical protein [Thermus thermophilus]	310	100832	10	2	0	57.12	FLVSASEEGSGWSAR
1	gi|499548193	hypothetical protein [Thermus thermophilus]	310	100832	10	2	0	44.7	DGGDDDALETSDDVVR
1	gi|499548193	hypothetical protein [Thermus thermophilus]	310	100832	10	2	0	38.84	VSAISYEEHAALLYK
1	gi|499548193	hypothetical protein [Thermus thermophilus]	310	100832	10	3	0	49.68	VSAISYEEHAALLYK
1	gi|499548193	hypothetical protein [Thermus thermophilus]	310	100832	10	2	0	42.44	FSFQGIGESYSGQPVK
1	gi|499548193	hypothetical protein [Thermus thermophilus]	310	100832	10	2	0	33.07	FSFQGIGESYSGQPVK
1	gi|499548193	hypothetical protein [Thermus thermophilus]	310	100832	10	2	0	38.6	GCETQNVTELDFVMTDADGIAK
1	gi|499548193	hypothetical protein [Thermus thermophilus]	310	100832	10	2	0	48.69	GCETQNVTELDFVMTDADGIAK	Oxidation (M)
1	gi|499548193	hypothetical protein [Thermus thermophilus]	310	100832	10	3	0	29.71	VDLCDISPATCAAAINDTDGSGVYLQPK
2	gi|85681833	protease IV [Pseudomonas aeruginosa]	291	48565	13	2	0	19.47	LSVPQVSYFADSLYK
2	gi|85681833	protease IV [Pseudomonas aeruginosa]	291	48565	13	2	0	43.62	GGLYGGPSYCGAPTSQR
2	gi|85681833	protease IV [Pseudomonas aeruginosa]	291	48565	13	2	0	80.72	NDYFSDFSGVYSQISR
2	gi|85681833	protease IV [Pseudomonas aeruginosa]	291	48565	13	2	0	80.39	NDYFSDFSGVYSQISR
2	gi|85681833	protease IV [Pseudomonas aeruginosa]	291	48565	13	2	0	19.79	NDYFSDFSGVYSQISR
2	gi|85681833	protease IV [Pseudomonas aeruginosa]	291	48565	13	2	0	61.87	NDYFSDFSGVYSQISR	Deamidated (NQ)
2	gi|85681833	protease IV [Pseudomonas aeruginosa]	291	48565	13	3	0	47.64	YSQGNVSAVGVTYDGHTALTR
2	gi|85681833	protease IV [Pseudomonas aeruginosa]	291	48565	13	3	0	67.86	YSQGNVSAVGVTYDGHTALTR
2	gi|85681833	protease IV [Pseudomonas aeruginosa]	291	48565	13	2	0	24.71	YSQGNVSAVGVTYDGHTALTR
2	gi|85681833	protease IV [Pseudomonas aeruginosa]	291	48565	13	4	1	36.79	KYSQGNVSAVGVTYDGHTALTR
2	gi|85681833	protease IV [Pseudomonas aeruginosa]	291	48565	13	3	1	25.48	KYSQGNVSAVGVTYDGHTALTR
2	gi|85681833	protease IV [Pseudomonas aeruginosa]	291	48565	13	2	0	22.47	MVFTSSADGGSYICTGTLLNNGNSPK
2	gi|85681833	protease IV [Pseudomonas aeruginosa]	291	48565	13	2	0	21.67	VDWPSAVVEGGSSGSGLLTVAGDGSYQLR
3	gi|499548190	hypothetical protein [Thermus thermophilus]	133	36238	3	2	0	43.34	VLYQFLDTDFGDR
3	gi|499548190	hypothetical protein [Thermus thermophilus]	133	36238	3	3	1	42.03	GGVKVDGVPGVGTAGTYVLAEPR
3	gi|499548190	hypothetical protein [Thermus thermophilus]	133	36238	3	3	0	47.46	HYGTGSAGCLGQGPVSFQAVLYPDGR
4	gi|495886629	iron transporter FeoB [Joostella marina]	67	78181	1	2	2	67.11	KQGIDNLKELITNYK	Deamidated (NQ)
Band 4
prot_hit_num	prot_acc	prot_desc	prot_score	prot_mass	prot_matches	pep_exp_z	pep_miss	pep_score	pep_seq	pep_var_mod
1	gi|499548193	hypothetical protein [Thermus thermophilus]	357	100832	11	2	0	32.89	YELVGGDVSK
1	gi|499548193	hypothetical protein [Thermus thermophilus]	357	100832	11	2	0	67	SSVTASDLPISVR
1	gi|499548193	hypothetical protein [Thermus thermophilus]	357	100832	11	2	0	69.91	FLVSASEEGSGWSAR
1	gi|499548193	hypothetical protein [Thermus thermophilus]	357	100832	11	2	0	28.2	DGGDDDALETSDDVVR
1	gi|499548193	hypothetical protein [Thermus thermophilus]	357	100832	11	3	0	32.76	VSAISYEEHAALLYK
1	gi|499548193	hypothetical protein [Thermus thermophilus]	357	100832	11	2	0	43.27	VSAISYEEHAALLYK
1	gi|499548193	hypothetical protein [Thermus thermophilus]	357	100832	11	2	0	41.45	FSFQGIGESYSGQPVK
1	gi|499548193	hypothetical protein [Thermus thermophilus]	357	100832	11	2	0	26.91	FSFQGIGESYSGQPVK
1	gi|499548193	hypothetical protein [Thermus thermophilus]	357	100832	11	2	0	23.83	GCETQNVTELDFVMTDADGIAK	Deamidated (NQ)
1	gi|499548193	hypothetical protein [Thermus thermophilus]	357	100832	11	2	0	41.53	GCETQNVTELDFVMTDADGIAK	Oxidation (M)
1	gi|499548193	hypothetical protein [Thermus thermophilus]	357	100832	11	2	0	32.48	VDLCDISPATCAAAINDTDGSGVYLQPK
2	gi|480311946	Chain A, Ferric Binding Protein In Apo Form 1	184	36952	4	2	0	41.88	AYPSNPAMLDAIR
2	gi|480311946	Chain A, Ferric Binding Protein In Apo Form 1	184	36952	4	2	0	51.7	DGDAGNLALVTGAGLLK
2	gi|480311946	Chain A, Ferric Binding Protein In Apo Form 1	184	36952	4	2	0	50.02	YSTDAQILAALQEEGSR
2	gi|480311946	Chain A, Ferric Binding Protein In Apo Form 1	184	36952	4	2	0	40.71	SPADLFWANTAGALGQASAK
3	gi|570753809	iron ABC transporter substrate-binding protein [Thermus thermophilus]	184	36171	4	2	0	41.88	AYPSNPAMLDAIR
3	gi|570753809	iron ABC transporter substrate-binding protein [Thermus thermophilus]	184	36171	4	2	0	51.7	DGDAGNLALVTGAGILK
3	gi|570753809	iron ABC transporter substrate-binding protein [Thermus thermophilus]	184	36171	4	2	0	50.02	YSTDAQILAALQEEGSR
3	gi|570753809	iron ABC transporter substrate-binding protein [Thermus thermophilus]	184	36171	4	2	0	40.71	SPADLFWANTAGALGQASAK
4	gi|553800486	lysyl endopeptidase [Pseudomonas aeruginosa]	154	48575	7	2	0	80.41	NDYFSDFSGVYSQISR
4	gi|553800486	lysyl endopeptidase [Pseudomonas aeruginosa]	154	48575	7	2	0	80.15	NDYFSDFSGVYSQISR
4	gi|553800486	lysyl endopeptidase [Pseudomonas aeruginosa]	154	48575	7	2	0	56.63	NDYFSDFSGVYSQISR	Deamidated (NQ)
4	gi|553800486	lysyl endopeptidase [Pseudomonas aeruginosa]	154	48575	7	2	0	16.17	NDYFSDFSGVYSQISR	2 Deamidated (NQ)
4	gi|553800486	lysyl endopeptidase [Pseudomonas aeruginosa]	154	48575	7	3	0	33.69	YSQGNVSAVGVTYDGHTALTR
4	gi|553800486	lysyl endopeptidase [Pseudomonas aeruginosa]	154	48575	7	3	0	42.94	YSQGNVSAVGVTYDGHTALTR
4	gi|553800486	lysyl endopeptidase [Pseudomonas aeruginosa]	154	48575	7	2	0	30.41	VDWPSAVVEGGSSGSGLLTVAGDGSYQLR
5	gi|504441996	iron ABC transporter substrate-binding protein [Thermus thermophilus]	134	36102	3	2	0	41.88	AYPSNPAMLDAIR
5	gi|504441996	iron ABC transporter substrate-binding protein [Thermus thermophilus]	134	36102	3	2	0	51.7	DGDAGNLALVTGAGILK
5	gi|504441996	iron ABC transporter substrate-binding protein [Thermus thermophilus]	134	36102	3	2	0	40.71	SPADIFWANTAGALGQASAK
6	gi|504323659	iron ABC transporter substrate-binding protein [Thermus thermophilus]	132	36062	3	2	0	41.88	AYPSNPAMLDAIR
6	gi|504323659	iron ABC transporter substrate-binding protein [Thermus thermophilus]	132	36062	3	2	0	51.7	NGDAGNLALVTGAGILK	Deamidated (NQ)
6	gi|504323659	iron ABC transporter substrate-binding protein [Thermus thermophilus]	132	36062	3	2	0	40.71	SPADIFWANTAGALGQASAK
7	gi|499547028	phosphate ABC transporter substrate-binding protein [Thermus thermophilus]	96	35954	3	2	0	34.79	ISVAFSGTGAGFQK
7	gi|499547028	phosphate ABC transporter substrate-binding protein [Thermus thermophilus]	96	35954	3	2	0	38.15	STGYVELPDEAYR
7	gi|499547028	phosphate ABC transporter substrate-binding protein [Thermus thermophilus]	96	35954	3	2	0	23.32	TGSFFTDLPPGTPLAK
8	gi|740216579	iron ABC transporter substrate-binding protein [Thermus sp. YIM 77409]	92	36122	2	2	0	51.7	DGDAGNLALVTGAGILK
8	gi|740216579	iron ABC transporter substrate-binding protein [Thermus sp. YIM 77409]	92	36122	2	2	0	40.71	SPADIFWANTAGALGQAASK
Band 5
prot_hit_num	prot_acc	prot_desc	prot_score	prot_mass	prot_matches	pep_exp_z	pep_miss	pep_score	pep_seq	pep_var_mod
1	gi|85681833	protease IV [Pseudomonas aeruginosa]	211	48565	6	2	1	52.31	DTLLLELKR
1	gi|85681833	protease IV [Pseudomonas aeruginosa]	211	48565	6	2	0	27.95	GGLYGGPSYCGAPTSQR	Deamidated (NQ)
1	gi|85681833	protease IV [Pseudomonas aeruginosa]	211	48565	6	2	0	80.69	NDYFSDFSGVYSQISR
1	gi|85681833	protease IV [Pseudomonas aeruginosa]	211	48565	6	2	0	80.47	NDYFSDFSGVYSQISR	Deamidated (NQ)
1	gi|85681833	protease IV [Pseudomonas aeruginosa]	211	48565	6	2	0	48.47	NDYFSDFSGVYSQISR	Deamidated (NQ)
1	gi|85681833	protease IV [Pseudomonas aeruginosa]	211	48565	6	3	0	50.52	YSQGNVSAVGVTYDGHTALTR
